# Supplementary material for: Lipidomic Signature of Plasma and Synovial Fluid in Patients with Osteoarthritis: Putative Biomarkers Determined by UHPLC-QTOF-ESI+MS
Source: Diagnostics (Basel). 2024 Aug 22;14(16):1834. doi: 10.3390/diagnostics14161834 (PMC11354166; doi:10.3390/diagnostics14161834)
Supplement: Supplementary file 1 [file diagnostics-14-01834-s001.zip]

Archive with 1 entries (1 files):
- diagnostics-3158075-supplementary.pdf
